# Supplementary material for: Onodera’s prognostic nutritional index is a strong prognostic indicator for patients with hepatocellular carcinoma after initial hepatectomy, especially patients with preserved liver function
Source: BMC Surg. 2020 Oct 31;20:261. doi: 10.1186/s12893-020-00917-2 (PMC7603728; doi:10.1186/s12893-020-00917-2)
Supplement: Supplementary file 1 — Additional file 1. Detailed data of HCC patients who underwent hepatectomy. [file 12893_2020_917_MOESM1_ESM.xlsx]

## Sheet: HCC PNI SPSS 2017 4 LHL15 full 
No	Sex	BMI	RFS months	Reccurence無0有1	OS month	alive0_dead1	Alb	T_Bil	INR	Plt	ALBI	ALBIgrade	AFP	PIVKA_II	CPscore	CPscore012	Gender01	Hepatitisvirus	Virus	Hyarulonicacid	ICGR15	LHL15	Maximumdiameter_cm	Milan01	Milancriteria_within_beyond	multiple	BCLC	Barcelona	Lymphocyte	neutrophile	NLR	PLR	PNI	fibrosis	Fibrosis01	Pathology	pathology	vp	vp	vp01234	vv	twosection	Optime	Bleeding	TBilon5	INRon5	CD3	CD5	PNI35
1	1	23.7	1	0	1	0	4.2	0.8	1.11	30.2	-2.82018	1	45	11250	A	0	1	C	2		16	0.966	9	1	b	0	A	1	1650	4070	2.46667	183.03	50.25	CH	1	mod.	1	1	1	1	0	1	498	1393	0.8	1.23	0	0	2
2	1	26.4	54	1	92	0	3.5	0.7	1.16	15.6	-2.26346	2	10.5	17	A	0	1	C	2	32	7.5	0.854	2	0	w	0	A	1	1870	2800	1.49733	83.4225	44.35	LC	2	?						0	428		1	1.19	0	0	2
3	1	25.6	3	1	7	1	4.2	0.8	1.14	17	-2.82018	1	10439	44	A	0	1	NBNC	0	87	3.7	0.965	4.7	1	b	0	A	1	890	3930	4.41573	191.011	46.45	CH	1	mod.	1	1	1	1	0	1	280		1.5	1.5	0	0	2
4	1	24.8	1	0	1	0	4.1	0.5	1.02	18.2	-2.8699	1	175	1680	A	0	1	NBNC	0	88	25.9	0.969	2	0	w	0	A	1	1750	2710	1.54857	104	49.75	CH	1	mod.	1	0		0	0	1	292		8.3	1.24	0	0	2
5	1	15.6	12	1	51	1	3.4	0.5	1	13.1	-2.2749	2	13	20	A	0	1	C	2	287	11.7	0.872	3	0	w	0	A	1	500	7080	14.16	262	36.5	CH	1	mod.	1	1	1	1	0	0	282		1.2	1.11	0	0	2
6	1	20.9	4	1	43	0	4.3	1.2	1.03	15.2	-2.78896	1	8	15	A	0	1	NBNC	0	57	6.1	0.939	4	1	b	1	B	2	1110	3420	3.08108	136.937	48.55	CH	1	mod.	1	1	1	1	0	0	430		0.7		0	0	2
7	1	21	1	0	1	0	3.4	0.7	1.13	23.9	-2.17846	2	15	21	A	0	1	C	2	200	24.1	0.934	4	0	w	0	A	1	1250	3150	2.52	191.2	40.25	CH	1	mod.	1	0		0	0	1	389		1.2	1.38	0	0	2
8	2	22.4	17	1	92	0	3.4	0.7	1.02	33.1	-2.17846	2	4457	347	A	0	0	C	2		5.6	0.984	4	0	w	0	A	1	1550	3160	2.03871	213.548	41.75	CH	1	?						1	386		0.8	1.19	0	0	2
9	1	23.2	17	0	17	0	4.5	0.8	1.03	24.5	-3.07518	1	5	18	A	0	1	B	1		3	0.977	4	0	w	0	A	1	2420	2870	1.18595	101.24	57.1	CH	1	well	0	1	1	1	0	1	300		0.8	1.49	0	0	2
10	1	23.4	90	0	90	0	3.9	0.8	0.95	30.4	-2.56518	2	3	1029	A	0	1	NBNC	0	18	4	0.987	5.5	1	b	0	A	1	2230	4440	1.99103	136.323	50.15	CH	1	?						0	295		0.6	1.04	0	0	2
11	1	19	39	0	39	0	3.6	0.5	1.12	24.2	-2.4449	2	253875	286400	A	0	1	NBNC	0	60	12	0.96	9	1	b	1	B	2	1670	1230	0.736527	144.91	44.35	NL	0	poorl	2	1	1	1	1	1	478		0.8	1.11	0	0	2
12	2	28.7	8	1	35	0	2.3	1.1	1.41	13.4	-1.1139	3	12.7	1384	B	1	0	C	2	1020	49.9	0.753	3	0	w	1	B	2	590	1140	1.9322	227.119	25.95	LC	2	mod.	1	1	1	1	0	0	200		2.8	1.37	0	0	1
13	2	17.3	31	1	41	0	3.1	0.3	1.06	17.5	-2.16632	2	7.9	172	A	0	0	C	2		13.7	0.943	1.5	0	w	0	0	0	1270	3020	2.37795	137.795	37.35	CH	1	?						0	199		0.6	1.02	0	0	2
14	1	22.6	1	0	1	0	3.5	0.5	1.29	9.7	-2.3599	2	3.7	23	A	0	1	C	2	218	17.4	0.854	0.8	0	w	0	0	0	2610	2220	0.850575	37.1648	48.05	LC	2	?						0	204		1.1	1.34	0	0	2
15	1	23.8	5	1	27	1	3.1	0.5	1.13	6.2	-2.0199	2	62	23	A	0	1	C	2	406	31.7	0.858	2.3	0	w	1	A	1	950	2310	2.43158	65.2632	35.75	LC	2	mod.	1	0		0	0	0	212		0.9	1.14	0	0	2
16	1	17.8	9	1	47	1	3.4	0.9	1.12	11.5	-2.10642	2	179	518	A	0	1	C	2	123	32.9	0.866	2.5	0	w	0	A	1	1600	950	0.59375	71.875	42	LC	2	mod.	1	1	1	1	0	0	238		2	1.22	0	0	2
17	1	26.9	4	1	5	1	3.6	0.4	1.19	24.8	-2.50886	2	7.9	174400	A	0	1	B	1	132	19.7	0.885	20	1	b	0	B	2	1050	2960	2.81905	236.19	41.25	CH	1	mod.	1	1	2	2	0	1	580	7341	2.8	1.51	0	0	2
18	1	21.5	1	0	1	0	3.1	0.5	0.98	18.5	-2.0199	2	81.7		A	0	1	B	1	27	11.2	0.94	7	1	b	0	A	1	1570	1670	1.06369	117.834	38.85	CH	1	well	0	0		0	0	1	278		0.9	1.12	0	0	2
19	1	20.2	0	1	1	1	4.1	0.4	1.07	43.5	-2.93386	1	818	8680	A	0	1	B	1	64	7.2	0.966	18	1	b	0	C	3	1740	3090	1.77586	250	49.7	NL	0	poorly	2	1	4	4	0	1	658	3370	2.2	1.16	1	1	2
20	1	28.7	2	0	2	0	4.2	0.6	1.05	11	-2.90264	1	4	23	A	0	1	C	2		21.4	0.945	2	0	w	1	A	1	1130	4600	4.0708	97.3451	47.65	LC	2	well	0	0		0	0	0	406		4	1.23	1	0	2
21	1	23.5	9	1	85	0	3.4	0.6	1.12	14.7	-2.22264	2	63	16	A	0	1	NBNC	0		25.8	0.92	4	0	w	0	A	1	2350	3040	1.29362	62.5532	45.75	CH	1	mod.	1	1	1	1	0	1	255		1.1	1.38	0	0	2
22	1	23.2	12	1	22	1	3.3	0.9	1.16	37.9	-2.02142	2	2	2340	A	0	1	C	2	4420	6.3	0.951	8	1	b	0	A	1	780	6690	8.57692	485.897	36.9	CH	1	mod.	1	1	1	1	0	0	526		1.5	1.13	0	0	2
23	1	26.5	7	0	7	0	4.1	1.3	1.06	16.8	-2.59602	2	6	5840	A	0	1	C	2	56	25.2	0.9	5	1	b	1	B	2	1720	2140	1.24419	97.6744	49.6	LC	2	mod.	1	1	1	1	0	1	488	2746	3.4	1.34	1	0	2
24	1	27.7	1	1	1	1	3.1	0.3	1.02	11.2	-2.16632	2	30.2	98	A	0	1	C	2		8.4	0.916	4	1	b	1	B	2	1390	2530	1.82014	80.5755	37.95	CH	1	well	0	0		0	0	1	447		1.4	1.46	1	1	2
25	1	23.3	28	0	28	0	5	0.9	0.93	17.9	-3.46642	1	19810	1	A	0	1	NBNC	0	7	13.2	0.93	3.8	0	w	0	A	1	940	4490	4.7766	190.426	54.7	NL	0	poorly	2	0		0	0	0	418		0.9	1.14	0	0	2
26	2	22.2	12	1	46	0	3.9	0.4	1	9.1	-2.76386	1	204	10	A	0	0	C	2	171	15.1	0.831	1	0	w	0	0	0	1050	2230	2.12381	86.6667	44.25	LC	2	poorly	2	0		0	0	0	260	930	0.4		0	0	2
27	1	22.4	25	1	47	1	2.4	1.4	1.38	5.9	-1.12978	3	272	41	B	1	1	C	2	506	37.7	0.679	2.2	0	w	0	A	1	1010	1920	1.90099	58.4158	29.05	LC	2	poorly	2	0		0	0	0	159		1.5	1.36	0	0	1
28	2	14	79	0	79	0	3.7	0.5	0.98	14.9	-2.5299	2	112.7	31	A	0	0	B	1	55	10.5	0.942	2.8	0	w	0	A	1	1730	3370	1.94798	86.1272	45.65	CH	1	well	0	0		0	0	0	280		0.7	1.04	0	0	2
29	1	24.5	65	1	77	0	3.6	1.2	0.99	20.9	-2.19396	2	2183	17	A	0	1	C	2	24	12.3	0.933	2.5	0	w	0	A	1	660	3650	5.5303	316.667	39.3	CH	1	well	0	0		0	0	0	270		1	1.07	0	0	2
30	1	15.8	8	1	76	0	3.7	1.3		17.5	-2.25602	2	22	16	A	0	1	C	2	55	14.5	0.931	5	0	w	0	A	1	1770	4230	2.38983	98.8701	45.85	CH	1	poorly	2	0		0	0	1	405		0.9	1.26	0	0	2
31	1	20.5	14	1	31	1	4.3	0.9	0.97	20.2	-2.87142	1	250	30700	A	0	1	B	1	10	3.9	0.951	24	1	b	0	C	3	2120	3670	1.73113	95.283	53.6	CH	1	mod.	1	1	3	3	1	1	373		0.5	1.03	0	0	2
32	1	22.6	39	0	39	0	4.4	0.6	1	22.3	-3.07264	1	5	500	A	0	1	NBNC	0		9.9	0.947	5	0	w	0	A	1	2530	3290	1.3004	88.1423	56.65	NL	0	mod.	1	0		0	0	1	435	300	6.3	1.16	1	0	2
33	1	23.8	17	0	17	0	3.4	0.9	0.97	27	-2.10642	2	22.1	285	A	0	1	C	2	408	11.4	0.901	3	0	w	1	A	1	2000	3840	1.92	135	44	LC	2	mod.	1	0		0	0	0	353		0.7	1.14	0	0	2
34	1	20.9	3	1	15	1	3.2	1.4	1.17	19.2	-1.80978	2	25.2	81	A	0	1	C	2	260	26.1	0.887	3.5	1	b	1	B	2	1470	820	0.557823	130.612	39.35	LC	2	well	0	0		0	0	0	430		1	1.24	0	0	2
35	1	23.5	0	1	12	1	4.5	0.5	0.99	11.6	-3.2099	1	28902	1760	A	0	1	B	1	42	6.7	0.926	5	0	w	0	C	3	1970	2970	1.50761	58.8832	54.85	CH	1	poorly-mod.	2	1	3	3	0	1	705	10630	0.9	1.29	0	0	2
36	2	19.8	1	0	1	0	4.4	0.93	1.12	28.5	-2.94702	1	242000	27150	A	0	0	C	2	256	10.4	0.956	14.5	1	b	0	A	1	770	2330	3.02597	370.13	47.85	LC	2	poorly	2	1	1	1	1	1	365		1.2	1.25	0	0	2
37	1	17.4	1	1	1	1	3.5	0.4	0.97	20.5	-2.42386	2	2375	90	A	0	1	B	1	140	9.5	0.939	18	1	b	0	C	3	790	2850	3.60759	259.494	38.95	CH	1	mod.	1	1	3	3	1	1	413	540	0.7	1.22	1	1	2
38	2	23.9	2	0	2	0	3.7	0.3	1.06	8.1	-2.67632	1	13340	7020	A	0	0	C	2	257	13.8	0.893	4.5	0	w	0	A	1	760	2050	2.69737	106.579	40.8	LC	2	mod.	1	0		0	0	0	127		0.6	1.16	0	0	2
39	2	20	11	1	48	1	3.6	0.7	1.15	13.6	-2.34846	2	88940	10980	A	0	0	B	1	277	17.8	0.758	6	1	b	0	A	1	1000	1670	1.67	136	41	CH	1	well	0	0		0	0	0	274	1680	0.6	1.21	0	0	2
40	1	25.4	6	1	72	0	4	0.7	1.06	19.2	-2.68846	1	10.6	27	A	0	1	NBNC	0	85	11.6	0.926	1.8	0	w	0	A	1	1420	3050	2.14789	135.211	47.1	CH	1	?		0		0	0	0	268	1450	0.8	1.07	0	0	2
41	1	23.2	12	1	71	0	3	1.1	1.07	11.9	-1.7089	2	10	921	A	0	1	NBNC	0	369	35.5	0.778	3	0	w	1	B	2	1450	3610	2.48966	82.069	37.25	LC	2	mod.	1	1	1	1	0	0	313		1.4	1.15	0	0	2
42	1	27	1	0	1	0	3.9	0.8	1.17	8	-2.56518	2	35	36	A	0	1	B	1	147	16.5	0.904	1.8	0	w	0	0	0	1770	1900	1.07345	45.1977	47.85	LC	2	?						0	336		0.9	1.33	0	0	2
43	1	24.6	13	1	15	0	4.4	0.4	1.09	17.5	-3.18886	1	788	33	A	0	1	B	1	14	9	0.948	0.5	0	w	1	A	1	1210	3730	3.08264	144.628	50.05	LC	2	?						0	370		0.8	1.16	0	0	2
44	1	17	1	1	1	1	2.7	0.4	0.97	19.3	-1.74386	2	31.6	9730	B	1	1	NBNC	0	342	11.4	0.962	6.5	1	b	0	A	1	2330	3880	1.66524	82.8326	38.65	LC	2	mod.	1	0		0	0	0	432	2070	4.4	1.25	1	1	2
45	1	16.1	15	0	15	0	4	0.5	1.08	9.7	-2.7849	1	8.2	1550	A	0	1	NBNC	0	155	18	0.932	2.5	0	w	1	A	1	510	1390	2.72549	190.196	42.55	LC	2	mod.	1	0		0	0	0	250		1		0	0	2
46	1	23.3	2	1	2	1	3.6	0.6	1.1	18.6	-2.39264	2	7.7	195	A	0	1	NBNC	0	127	13.6	0.958	2.5	0	w	0	A	1	1830	3020	1.65027	101.639	45.15	LC	2	well	0	0		0	0	0	233		1.3	1.31	1	1	2
47	2	19.6	10	1	65	0	2.8	1.5	1.16	6.6	-1.45	2	320	1501	A	0	0	B	1	280	26.3	0.904	2	0	w	1	A	1	600	1640	2.73333	110	31	LC	2	well	0	0		0	0	0	170		1.5	1.19	0	0	1
48	1	26.3	6	1	26	1	2.6	0.5	1.3	32.3	-1.5949	2	726	114	B	1	1	C	2	79	7.9	0.935	7	1	b	0	A	1	1290	8780	6.8062	250.388	32.45	CH	1	poorly	2	1	1	1	1	1	409		8	1.1	0	0	1
49	1	19.4	15	1	45	1	3.9	0.3	1.08	12.8	-2.84632	1	4	240	A	0	1	NBNC	0	147	17.2	0.897	3.5	0	w	0	A	1	1490	1000	0.671141	85.906	46.45	LC	2	?						0	193		1.2	1.22	0	0	2
50	1	22.5	1	0	1	0	4.6	0.4	0.96	18.3	-3.35886	1	50	12	A	0	1	C	2	56	21.7	0.955	1.8	0	w	0	0	0	2390	3640	1.52301	76.569	57.95	CH	1	well	0	1	1	1	0	0	254		0.4	0.97	0	0	2
51	1	31.4	64	0	64	0	4	1.4		19.6	-2.48978	2	4	31	A	0	1	C	2	44	20.2	0.927	4.5	0	w	0	A	1	1880	4070	2.16489	104.255	49.4	CH	1	mod.	1	0		0	0	0	439		1.6	1.21	0	0	2
52	1	23.8	11	1	40	1	3.7	0.8	1.04	11.9	-2.39518	2	133	4689	A	0	1	C	2	95	11.9	0.935	5	0	w	0	A	1	630	2200	3.49206	188.889	40.15	CH	1	well	0	0		0	0	0	137		0.7	1.1	0	0	2
53	1	22	1	1	14	1	3.9	0.4	1.07	36.5	-2.76386	1	954	3892	A	0	1	NBNC	0	146	9	0.944	6	1	b	1	B	2	2040	4200	2.05882	178.922	49.2	NL	0	mod.	1	1	1	1	0	1	573		0.7	1.17	0	0	2
54	1	27.4	61	0	61	0	3.8	0.5	0.98	23	-2.6149	1	11470	372	A	0	1	NBNC	0	274	7	0.872	9.5	1	b	0	A	1	1690	2200	1.30178	136.095	46.45	NL	0	mod.	1	1	1	1	0	0	474	56	0.6	1.08	0	0	2
55	1	22.2	1	1	1	1	3.6	0.7	1.01	21.1	-2.34846	2	12	13184	A	0	1	NBNC	0	171	17.4	0.931	11	1	b	0	A	1	1130	3810	3.37168	186.726	41.65	CH	1	mod.	1	1	1	1	0	0	267		1.4	1.12	0	0	2
56	2	22.1	2	1	2	0	3.6	0.4	1.01	20.2	-2.50886	2	107	810	A	0	0	C	2	110	22.1	0.897	3.2	0	w	0	C	3	1640	2470	1.5061	123.171	44.2	LC	2	mod.	1	1	3	3	0	1	273		0.8	1.07	0	0	2
57	1	23	57	1	57	1	4.4	0.6	1.09	17.8	-3.07264	1	8.4	6042	A	0	1	NBNC	0	82	21.1	0.943	6.5	1	b	0	A	1	690	3230	4.68116	257.971	47.45	CH	1	well	0	0		0	0	1	248	1280	0.8	1.26	0	0	2
58	1	18.4	60	1	93	0	4.7	0.6	0.98	17.2	-3.32764	1	4	438	A	0	1	C	2	81	12.3	0.881	4.5	0	w	0	A	1	1320	1430	1.08333	130.303	53.6	CH	1	mod.	1	0		0	0	0	277		0.8	1.03	1	0	2
59	1	22.7	1	0	1	0	3.2	0.7	1.01	21.9	-2.00846	2	3	384	A	0	1	NBNC	0	46	17.6	0.921	2.6	0	w	1	A	1	1650	5490	3.32727	132.727	40.25	NL	0	?						0	185		0.4	1.1	0	0	2
60	1	19.9	2	1	2	1	2.7	0.6	1.23	28.9	-1.62764	2	60105	8074	B	1	1	C	2	141	9.9	0.885	8	1	b	0	A	1	1310	5210	3.9771	220.611	33.55	LC	2	poorly	2	1	1	1	0	0	272		0.5		0	0	1
61	1	25.5	6	1	15	1	2.5	1.6	1.19	21.8	-1.1765	3	9133	29182	B	1	1	NBNC	0	94	36.7	0.848	15	1	b	1	B	2	650	3990	6.13846	335.385	28.25	LC	2	mod.	1	1		1	0	0	393		1.2	1.21	0	0	1
62	2	22.1	20	1	69	1	3.3	2.5	1.18	20.3	-1.72858	2	4	30	A	0	0	C	2	115	35.5	0.87	2	0	w	0	A	1	2170	3520	1.62212	93.5484	43.85	LC	2	well	0	0		0	0	0	188		2.7	1.11	0	0	2
63	2	21.7	89	0	89	0	4	0.8	1.18	16.8	-2.65018	1	931	530	A	0	0	B	1	67	3.9	0.933	1	0	w	0	0	0	2050	5440	2.65366	81.9512	50.25	LC	2	well	0	0		0	0	0	158		0.4	1.12	0	0	2
64	2	20.5	3	1	6	0	3.6	1.5	1.17	28.6	-2.13	2	2	26	A	0	0	B	1	205	11.7	0.915	5.5	1	b	0	A	1	1230	3040	2.47154	232.52	42.15	LC	2	mod.	1	1	1	1	0	0	358		1.8	1.3	0	0	2
65	1	20.6	25	1	25	1	4.3	0.3	0.94	18.5	-3.18632	1	9	3387	A	0	1	NBNC	0	91	8.6	0.942	10.5	1	b	0	A	1	670	4960	7.40299	276.119	46.35	CH	1	mod.	1	1	1	1	1	1	359		0.7	1.02	0	0	2
66	1	23.6	34	1	87	0	4	0.3	0.91	16	-2.93132	1	4	1468	A	0	1	C	2	55	7.2	0.944	6	1	b	0	A	1	910	2320	2.54945	175.824	44.55	CH	1	poorly	2	1	1	1	0	0	525		1.5	1.16	1	0	2
67	1	19.7	14	1	28	1	3.7	0.5	1.12	22.4	-2.5299	2	107	1281	A	0	1	C	2	114	18.8	0.898	2.2	0	w	0	A	1	1730	2730	1.57803	129.48	45.65	LC	2	?						0	273		0.6		0	0	2
68	1	23.6	12	1	86	0	3.9	0.4	1.07	22.1	-2.76386	1	19	594	A	0	1	C	2	52	14.1	0.916	3.3	1	b	1	B	2	1910	3690	1.93194	115.707	48.55	CH	1	?						0	391		0.9		0	0	2
69	1	13.2	2	1	11	1	4	0.6	0.93	10.4	-2.73264	1	456	1816	A	0	1	C	2	185	12.2	0.848	3	0	w	1	B	2	2950	2590	0.877966	35.2542	54.75	CH	1	mod.	1	0		0	0	0	167		0.7	0.94	0	0	2
70	1	15.8	7	1	35	0	4.5	0.6	0.98	17.8	-3.15764	1	6	75	A	0	1	C	2	124	16.6	0.936	4.5	0	w	0	A	1	1130	2360	2.0885	157.522	50.65	LC	2	mod.	1	0		0	0	0	158		0.5	1.07	0	0	2
71	1	20.8	84	0	84	0	3.5	0.9	1.03	16.9	-2.19142	2	2881	3312	A	0	1	NBNC	0	105	20.8	0.939	2.5	0	w	0	C	3	790	2690	3.40506	213.924	38.95	LC	2	?		0		0	0	0	360	1047	0.6	0.97	0	0	2
72	1	27.5	2	1	2	1	3.2	1.3	1.11	11.2	-1.83102	2	9	14	A	0	1	C	2	612	40.9	0.779	1.1	0	w	1	A	1	320	2420	7.5625	350	33.6	LC	2	mod.	1	0		0	0	0	200		2.4	1.23	1	1	1
73	1	25.6	69	1	83	0	4	0.8	1.11	6.3	-2.65018	1	75	32	A	0	1	C	2	498	17.1	0.785	1	0	w	0	0	0	1700	1370	0.805882	37.0588	48.5	LC	2	well	0	0		0	0	0	373		1.1	1.21	0	0	2
74	2	22.1	80	0	80	0	3.2	0.6	1.19	27.4	-2.05264	2	18930	276	B	1	0	NBNC	0	244	7.2	0.92	12.5	1	b	0	A	1	1180	3830	3.24576	232.203	37.9	CH	1	mod.	1	1	1	1	0	1	368	5615	1	1.44	0	0	2
75	1	29	14	1	42	1	3.9	0.5	1.1	9.6	-2.6999	1	8	234	A	0	1	NBNC	0	276	31.5	0.886	1.9	0	w	1	A	1	1120	1410	1.25893	85.7143	44.6	LC	2	well	0	0		0	0	0	338	2084	0.9	1.06	0	0	2
76	1	21.9	10	1	76	0	3.5	0.3	1.27	48.9	-2.50632	2	110	8926	A	0	1	B	1	94	12.7	0.951	9	1	b	0	A	1	1560	6760	4.33333	313.462	42.8	CH	1	well	0	0		0	0	0	460	4195	1.6	1.38	1	0	2
77	2	18.9	68	1	77	0	4.2	1.2	0.98	9.5	-2.70396	1	825	22	A	0	0	B	1	111	15.5	0.941	1	0	w	0	0	0	1380	1730	1.25362	68.8406	48.9	CH	1	mod.	1	0		0	0	0	201	300	1.4	1.02	0	0	2
78	2	21.3	22	1	77	0	4.1	0.9	1.01	51	-2.70142	1	50	25	A	0	0	C	2	194	16.3	0.911	1.8	0	w	0	0	0	870	1640	1.88506	586.207	45.35	LC	2	well	0	0		0	0	0	234	634	0.5	1.03	0	0	2
79	1	21.6	4	0	4	0	3.8	0.5	1.12	14.6	-2.6149	1	21	29	A	0	1	NBNC	0	170	16.3	0.887	4	0	w	0	A	1	1640	2240	1.36585	89.0244	46.2	LC	2	mod.	1	0		0	0	0	519	3253	1	1.29	0	0	2
80	1		1	1	6	1	3.1	0.5	0.93	39	-2.0199	2	7	19754	A	0	1	NBNC	0	117	76.3	0.937	16	1	b	0	A	1	1920	3330	1.73438	203.125	40.6	LC	2	mod.	1	1	2	2	0	1	612	5373	1.5	1.3	1	0	2
81	2	29.6	12	1	28	0	2.9	0.6	1.04	4.4	-1.79764	2	182	358	A	0	0	C	2	1118	23.9	0.87	2.5	0	w	0	A	1	520	1150	2.21154	84.6154	31.6	LC	2	mod.	1	0		0	0	0	399	4192	0.9	0.98	1	0	1
82	1	18.5	14	1	16	1	3.8	0.3	0.99	39.2	-2.76132	1	24.4	4419	A	0	1	NBNC	0	97	12.6	0.935	5	1	b	1	B	2	1480	3640	2.45946	264.865	45.4	LC	2	mod.	1	0		0	0	0	422	930	0.4	1	0	0	2
83	1	22.6	20	1	74	0	4.5	0.8	0.97	6.7	-3.07518	1	4	31	A	0	1	NBNC	0	27	1.6	0.914	4.5	0	w	0	A	1	2030	2100	1.03448	33.0049	55.15	CH	1	well	0	1	1	1	1	1	402	560	1.5	1.12	0	0	2
84	1	17.6	7	0	7	0	3.5	0.6	1.29	7.2	-2.30764	2	171	38	B	1	1	C	2	373	13.1	0.869	0.7	0	w	0	0	0	650	2040	3.13846	110.769	38.25	LC	2	well	0	0		0	0	0	135	139	0.9	1.25	0	0	2
85	1	21.2	1	1	3.5	1	3.7	0.5	1.06	29.4	-2.5299	2	13345		A	0	1	NBNC	0	166	15.5	0.944	18	1	b	1	B	2	1320	6670	5.05303	222.727	43.6	CH	1	mod.	1	1	1	1	1	0	266	4092	0.6	1	0	0	2
86	1	21.1	6	1	72	0	4.3	0.6	0.94	16.5	-2.98764	1	11	3438	A	0	1	C	2	86	7.9	0.897	6.8	1	b	0	A	1	680	1690	2.48529	242.647	46.4	CH	1	mod.	1	0		0	0	0	503	2854	1.2	1.04	1	0	2
87	1	20.1	70	0	70	0	3.8	0.8	1.02	14.7	-2.48018	2	6	396	A	0	1	C	2	289	10.3	0.936	1.9	0	w	0	0	0	1580	3070	1.94304	93.038	45.9	LC	2	?		0		0	0	0	280	50	1	1.09	0	0	2
88	2	16	44	1	47	0	3.3	0.2	0.99	30.8	-2.45254	2	11.7	176	A	0	0	C	2	109	2.8	0.917	2.1	0	w	0	A	1	990	1710	1.72727	311.111	37.95	CH	1	mod.	1	0		0	0	0	290	278	0.3	0.98	1	0	2
89	1	16.9	20	1	20	0	2.5	1.3	1.41	11.1	-1.23602	3	1709	6406	B	1	1	NBNC	0	374	26.8	0.816	4.7	0	w	0	A	1	2260	2420	1.0708	49.115	36.3	LC	2	?						0	336	1270	1.5	1.49	1	0	2
90	2	20.6	61	0	61	0	4.5	0.6	0.93	19	-3.15764	1	471	27	A	0	0	C	2	74	12.3	0.937	1.6	0	w	0	0	0	1670	1610	0.964072	113.772	53.35	CH	1	well	0	0		0	0	0	190	50	1.1	0.96	0	0	2
91	2	20.2	8	1	59	1	3.2	0.4	0.87	24.7	-2.16886	2	3	85330	A	0	0	NBNC	0	120	13.3	0.963	13	1	b	0	A	1	530	3260	6.15094	466.038	34.65	NL	0	mod.	1	0		0	0	1	432	10382	2.7	1.25	0	0	1
92	1	27.6	42	1	57	0	4	0.5	0.92	18.6	-2.7849	1	6	20	A	0	1	NBNC	0	205	10.7	0.926	2.8	0	w	0	A	1	2650	2660	1.00377	70.1887	53.25	LC	2	?						0	269	1036	0.9	0.95	0	0	2
93	1	19.9	19	0	19	0	3.7	1.1	1.22	13.4	-2.3039	2	30	38	A	0	1	B	1	92	6	0.926	4.2	1	b	1	B	2	1360	2630	1.93382	98.5294	43.8	CH	1	well	0	0		0	0	0	352	580	0.9	1.3	0	0	2
94	1	21.7	57	0	57	0	3.9	0.7	0.97	9.1	-2.60346	1	21	544	A	0	1	C	2	350	11.9	0.938	5.1	1	b	1	B	2	1800	1530	0.85	50.5556	48	CH	1	mod.	1	0		0	0	0	508	3000	1	1.14	0	0	2
95	1	24.2	10	1	56	0	3.6	0.7	1.06	13.8	-2.34846	2	42	243	A	0	1	NBNC	0	580	29	0.903	3.7	1	b	0	B	2	2200	7030	3.19545	62.7273	47	LC	2	mod.	1	0		0	0	0	265	280	0.9	1.02	0	0	2
96	1	18.6	64	0	64	0	3.2	0.5	1.23	20.6	-2.1049	2	17070	37594	B	1	1	B	1	153	13.2	0.915	11	1	b	1	C	3	1490	4930	3.30872	138.255	39.45	LC	2	poolry	2	1	4	4	1	1	405	8488	0.9	1.22	1	0	2
97	1	22.1	0	1	0	1	4.3	0.6	1	26.9	-2.98764	1	11	2070	A	0	1	NBNC	0	174	9	0.964	11	1	b	0	B	2	1480	3130	2.11486	181.757	50.4	NL	0	mod.	1	1	1	1	0	1	554	33478			1	1	2
98	1	18.8	4	1	33	1	3.5	0.8	1.14	25.7	-2.22518	2	583	41	A	0	1	C	2	102	4.2	0.932	7	1	b	0	C	3	1490	1970	1.32215	172.483	42.45	CH	1	mod.	1	1	3	3	0	1	332	3395	1.1	1.31	1	0	2
99	1	22.9	44	0	44	0	4.2	0.6	0.96	16.2	-2.90264	1	2	18	A	0	1	NBNC	0	337	0.3	0.976	3	0	w	0	A	1	350	2850	8.14286	462.857	43.75	CH	1	well	0	0		0	0	0	396	760	0.4	0.96	0	0	2
100	1	22.9	10	1	46	1	4.1	0.8	1.02	18.8	-2.73518	1	9	38	A	0	1	C	2	89	19.3	0.953	5	0	w	0	A	1	820	7140	8.70732	229.268	45.1	CH	1	mod.	1	1	1	1	1	0	234	300	0.6	1.08	0	0	2
101	1	17.9	46	0	2	0	4.2	0.2	1.02	40.4	-3.21754	1	65	317	A	0	1	NBNC	0	121	13.7	0.94	4.5	0	w	0	A	1	2370	2750	1.16034	170.464	53.85	CH	1	mod.	1	1	2	2	0	0	434	1080	0.8	1.19	0	0	2
102	1	22.1	61	0	61	0	3.7	0.8	0.95	19.4	-2.39518	2	4	56	A	0	1	NBNC	0	52	9.8	0.93	6	1	b	0	A	1	500	6400	12.8	388	39.5	CH	1	mod.	1	0		0	0	0	230	200	0.3	0.96	0	0	2
103	1	22.9	62	0	62	0	3.7	0.4	1.22	29.8	-2.59386	2	6	5182	A	0	1	C	2	48	12.8	0.97	2.5	0	w	0	A	1	2930	4030	1.37543	101.706	51.65	LC	2	well	0	0		0	0	0	480	3056	1	1.2	0	0	2
104	1	23.6	7	1	39	1	3.4	0.4	1.04	25.4	-2.33886	2	39	6730	A	0	1	NBNC	0	195	8.3	0.914	9	1	b	1	B	2	1420	6210	4.37324	178.873	41.1	CH	1	mod.	1	1	1	1	0	0	423	2430	1.3	1.18	0	0	2
105	1	21.7	2	0	2	0	4.5	0.5	0.89	10.5	-3.2099	1	3	24	A	0	1	NBNC	0	36	19.5	0.948	3.5	0	w	0	A	1	1530	2200	1.43791	68.6275	52.65	CH	1	?						0	310	743	0.6	0.92	0	0	2
106	2	25.3	0	1	0	1	3.2	0.6	1.09	14.8	-2.05264	2	4	28	A	0	0	C	2	388	28.8	0.937	3	0	w	0	A	1	640	1370	2.14062	231.25	35.2	LC	2	mod.	1	1	1	1	0	0	344	4430	11.2	1.71	1	1	2
107	1	18.9	61	0	61	0	4.3	0.7	1.04	20.3	-2.94346	1	1889	28	A	0	1	B	1	54	10.2	0.95	5.2	1	b	0	A	1	1160	4300	3.7069	175	48.8	CH	1	mod.	1	1	1	1	0	0	489	570	1	1.27	0	0	2
108	1	21.8	59	0	59	0	4.6	0.8	0.94	20.1	-3.16018	1	4	22	A	0	1	NBNC	0	32	5.8	0.978	3.2	0	w	0	A	1	1780	4110	2.30899	112.921	54.9	CH	1	well	0	0		0	0	0	296	2200	0.8	0.95	0	0	2
109	2	26.9	5	0	5	0	4.1	1.1	1.06	8.8	-2.6439	1	5.9	18	A	0	0	NBNC	0	475	13.1	0.949	1.5	0	w	0	A	1	890	2430	2.73034	98.8764	45.45	LC	2	mod.	1	0		0	0	0	300	1182	0.8	1.05	0	0	2
110	1	22.2	24	1	60	0	3.7	0.4	1.06	31.8	-2.59386	2	4	15712	A	0	1	C	2	100	8.2	0.968	4.7	1	b	1	B	2	940	2500	2.65957	338.298	41.7	LC	2	well	0	0		0	0	0	528	2750	1.4	1.03	1	0	2
111	1	24.7	37	0	37	0	3.2	0.4	1.01	23.6	-2.16886	2	6	11	A	0	1	NBNC	0	65	14.9	0.948	2.7	0	w	0	A	1	1310	6270	4.78626	180.153	38.55	CH	1	mod.	1	0		0	0	0	340	661	1.1	1.07	0	0	2
112	1	23.3	49	1	50	0	3.1	0.8	1.13	12	-1.88518	2	5	36	A	0	1	C	2	814	42.3	0.908	2	0	w	0	A	1	2230	1170	0.524664	53.8117	42.15	LC	2	well	0	0		0	0	0	257	1290	1.3	1.17	0	0	2
113	1	27.6	49	0	49	0	3.5	0.8	0.95	14.5	-2.22518	2	4	115	A	0	1	NBNC	0	17	3.6	0.963	3	0	w	0	A	1	2170	4870	2.24424	66.8203	45.85	NL	0	poorly	2	1	1	1	0	1	572	4050	2.7	1.29	0	0	2
114	1	19.9	4	1	5	0	3.3	0.6	1.01	14.9	-2.13764	2	32	5511	A	0	1	C	2	191	22.6	0.879	6	1	b	0	A	1	1820	3220	1.76923	81.8681	42.1	LC	2	mod.	1	1	1	1	0	0	195	100	0.6	1.02	0	0	2
115	1	24.3	6	1	56	0	3.5	0.8	1.2	32.5	-2.22518	2	17397	2121	A	0	1	NBNC	0	112	16.3	0.94	14	1	b	1	B	2	1240	6520	5.25806	262.097	41.2	NL	0	poorly	2	1	1	1	1	1	428	3950	0.8	1.17	0	0	2
116	2	20.9	4	0	4	0	4.1	0.4	0.99	14.3	-2.93386	1	9	15	A	0	0	NBNC	0	299	4.5	0.91	1.2	0	w	0	0	0	1580	1960	1.24051	90.5063	48.9	LC	2	?						0	327	494	0.7	1.04	0	0	2
117	1	16.8	3	1	4	1	2.3	0.5	1.2	9.5	-1.3399	3	33430	7582	A	0	1	B	1	228	18.3	0.92	12	1	b	1	C	3	710	3190	4.49296	133.803	26.55	LC	2	poorly	2	1	4	4	0	1	306	1300	0.7	1.26	0	0	1
118	2	20.9	5	1	51	0	3.3	1.1	0.95	29.9	-1.9639	2	48157	8480	A	0	0	NBNC	0	137	8.7	0.9	15	1	b	1	A	1	1480	4200	2.83784	202.027	40.4	NL	0	mod.	1	1	1	1	0	1	983	36000	1.5	1.08	1	0	2
119	1	18.9	2	1	2	1	3.8	0.4	1.06	16.4	-2.67886	1	3	27	A	0	1	C	2	196	16.7	0.92	2.7	0	w	0	A	1	1430	2560	1.79021	114.685	45.15	CH	1	mod.	1	0		0	0	0	409	3412	0.9	1.21	1	1	2
120	2	21.7	41	0	41	0	3.1	0.4	1.12	23.6	-2.08386	2	40	1094	A	0	0	C	2	106	11.3	0.91	5.5	1	b	0	A	1	1060	910	0.858491	222.642	36.3	CH	1	well	0	0		0	0	0	361	520	0.8	1.12	0	0	2
121	1	22.6	13	1	18	0	3.7	0.8	1.13	13.7	-2.39518	2	7	37	A	0	1	NBNC	0	417	15.8	0.95	7.5	1	b	0	A	1	820	2160	2.63415	167.073	41.1	CH	1	mod.	1	0		0	0	1	348	1468	1.3	1.2	0	0	2
122	2	18.8	6	1	52	0	3.7	0.4	1.14	10.7	-2.59386	2	25	17	A	0	0	C	2	58	6.5	0.93	2.2	0	w	0	A	1	1000	2030	2.03	107	42	LC	2	well	0	0		0	0	0	408	2150	0.7	1.15	0	0	2
123	1	21.5	7	1	17	1	3.8	1	1.05	22.5	-2.41622	2	496	1419	A	0	1	NBNC	0	66	9	0.94	11.5	1	b	0	A	1	2680	2330	0.869403	83.9552	51.4	NL	0	mod.	1	1	1	1	0	1	414	2030	1.9	1.12	0	0	2
124	1	24.1	2	1	2	1	4	0.7	1.08	4.8	-2.68846	1	13	14	A	0	1	C	2	504	15.1	0.94	3.3	0	w	0	A	1	640	1320	2.0625	75	43.2	LC	2	well	0	1	1	1	0	0	750	3791	2.5	1.52	1	1	2
125	1	20.6	44	1	51	0	5	0.7	1.05	8.5	-3.53846	1	1.4	20	A	0	1	NBNC	0	42	7.4	0.97	3	0	w	0	A	1	1930	3490	1.80829	44.0415	59.65	LC	2	mod.	1	0		0	0	0	365	650	1.6	1.09	1	0	2
126	1	23.1	51	0	51	0	3.8	0.4	1.08	33.2	-2.67886	1	1	94	A	0	1	NBNC	0	48	3.8	0.96	6	1	b	1	B	2	2460	4270	1.73577	134.959	50.3	NL	0	?						0	517	1726	0.6	1.06	0	0	2
127	1	20.6	23	1	23	1	3.9	0.5	1.09	18.7	-2.6999	1	4	16	A	0	1	NBNC	0	95	13.9	0.92	5	1	b	0	A	1	2040	2450	1.20098	91.6667	49.2	CH	1	well	0	0		0	0	0	333	428	0.6	1.06	0	0	2
128	1	22.3	11	1	50	0	3.9	0.4	1.09	20.9	-2.76386	1	2	48	A	0	1	C	2	70	10.5	0.94	1.3	0	w	0	0	0	1050	1790	1.70476	199.048	44.25	LC	2	?						0	529	4650	1.3	1.1	1	0	2
129	2	20	6	1	49	0	3.5	0.3	1.08	22.3	-2.50632	2	12	45	A	0	0	NBNC	0	714	6	0.96	5	1	b	1	B	2	650	4770	7.33846	343.077	38.25	LC	2	well	0	0		0	0	1	215	960	0.4	1.13	0	0	2
130	1	20.9	48	0	48	0	4	0.2	0.94	15.4	-3.04754	1	1	20	A	0	1	NBNC	0	124	8.8	0.95	6	1	b	0	A	1	1100	3590	3.26364	140	45.5	NL	0	poorly	2	0		0	0	0	282	200	0.3	0.97	0	0	2
131	2	32.5	48	0	48	0	3.6	0.5	1.13	19.1	-2.4449	2	6	31	A	0	0	NBNC	0	210	12.5	0.97	6.5	1	b	1	B	2	1370	4360	3.18248	139.416	42.85	LC	2	mod.	1	0		0	0	0	829	8703	1.6	1.51	0	0	2
132	1	18.7	35	0	35	0	4.2	0.5	0.99	14.5	-2.9549	1	14.5	148	A	0	1	C	2	167	17.3	0.97	7	1	b	1	B	2	1600	1020	0.6375	90.625	50	LC	2	well	0	1	1	1	0	1	265	609	0.8	1.04	0	0	2
133	1	26.2	47	0	47	0	3.8	0.5	1.28	28.7	-2.6149	1	1	15387	A	0	1	NBNC	0	567	20	0.94	3.1	0	w	0	A	1	1380	3860	2.7971	207.971	44.9	NL	0	?						0	202	400	0.5	1.1	0	0	2
134	1	20.9	17	0	17	0	4.3	0.7	1.11	15.4	-2.94346	1	15.5	23	A	0	1	C	2	64	16.4	0.96	1.9	0	w	1	A	1	2030	2620	1.29064	75.8621	53.15	LC	2	mod.	1	0		0	0	1	500	1300	1.7	1.18	0	0	2
135	2	24.2	5	1	20	0	3.4	0.3	1.04	12.1	-2.42132	2	5	275	A	0	0	C	2	149	10.9	0.95	3	0	w	0	A	1	880	1650	1.875	137.5	38.4	CH	1	poorly	2	0		0	0	0	333	3200	1	1.08	0	0	2
136	1	22.8	46	0	46	0	4.5	0.7	0.98	11.8	-3.11346	1	4	359	A	0	1	NBNC	0	130	7	0.93	3.2	0	w	0	A	1	1390	3080	2.21583	84.8921	51.95	CH	1	mod.	1	1	1	1	0	1	316	1300	0.7	1.09	0	0	2
137	2	24.6	42	0	42	0	3.6	0.3	1.02	23.8	-2.59132	2	5.5	4698	A	0	0	C	2	24	5.1	0.97	4	0	w	0	A	1	1520	8680	5.71053	156.579	43.6	LC	2	?						0	416	2000	0.8	1.03	0	0	2
138	1	22.9	35	1	35	1	3.7	0.3	0.92	20.3	-2.67632	1	11	29	A	0	1	C	2	87	23.7	0.95	3.2	0	w	0	A	1	1880	4480	2.38298	107.979	46.4	CH	1	mod.	1	0		0	0	0	339	1100	1	1.11	0	0	2
139	1	25.5	43	0	43	0	3	0.4	1.1	16.9	-1.99886	2	30.4	162	A	0	1	C	2	32	12.6	0.87	6	1	b	1	B	2	1070	7170	6.70093	157.944	35.35	CH	1	mod.	1	1	1	1	0	0	413	1711	0.8	1.12	1	0	2
140	1	19.7	13	1	42	0	4	0.7	1.01	17.9	-2.68846	1	9	6491	A	0	1	NBNC	0	109	12.9	0.94	17	1	b	0	A	1	1550	1890	1.21935	115.484	47.75	NL	0	mod.	1	1	1	1	0	1	398	14000	1.2	1.14	0	0	2
141	1	24	2	1	4	1	3.5	0.4	1.07	16.8	-2.42386	2	44	25	A	0	1	C	2	328	21.4	0.91	2	0	w	1	C	3	1430	4610	3.22378	117.483	42.15	LC	2	poorly	2	0		0	0	0	243	1306	0.5	1.12	0	0	2
142	1	24.5	40	0	40	0	4.3	1	1.07	11.6	-2.84122	1	3	16	A	0	1	C	2	43	20.4	0.94	2.2	0	w	0	A	1	790	2570	3.25316	146.835	46.95	LC	2	?						0	458	1460	0.6	1.14	0	0	2
143	1	25	39	0	39	0	4.5	0.4	0.88	21.3	-3.27386	1	2.4	17	A	0	1	NBNC	0	50	5.1	0.93	3	0	w	0	A	1	2410	3930	1.63071	88.3817	57.05	NL	0	well	0	0		0	0	0	159	100	0.5	1.03	0	0	2
144	1	22	2	0	2	0	3.4	0.4	1.16	17.2	-2.33886	2	2.3	30	A	0	1	NBNC	0	62	16.8	0.95	2.5	0	w	0	A	1	1390	2640	1.89928	123.741	40.95	CH	1	?						0	261	1140	1	1.14	0	0	2
145	2	25.3	6	0	6	0	5.3	0.7	1.04	7.6	-3.79346	1		21	A	0	0	B	1	144	8.3	0.92	1.2	0	w	1	A	1	1400	1520	1.08571	54.2857	60	LC	2	well	0	0		0	0	0	421	1170	0.8	1.11	1	0	2
146	1	20.1	10	1	12	0	4.1	1.3	0.97	25.2	-2.59602	2	37	14347	A	0	1	NBNC	0	40	6.9	0.97	12	1	b	0	A	1	1330	3160	2.37594	189.474	47.65	NL	0	mod.	1	1	1	1	0	1	291	602	1.1	1.09	0	0	2
147	1	26.3	20	0	20	0	3.7	0.4	0.94	16.7	-2.59386	2	3.2	41	A	0	1	NBNC	0	60	11.7	0.96	3.5	0	w	0	A	1	710	2490	3.50704	235.211	40.55	NL	0	poorly	2	0		0	0	1	285	1080	0.9	1.13	0	0	2
148	1	26.3	28	1	28	1	3.9	0.8	1.12	30.5	-2.56518	2	30	11970	A	0	1	NBNC	0	90	37.2	0.94	11	1	b	1	B	2	2390	4140	1.73222	127.615	50.95	LC	2	mod.	1	1	1	1	0	1	308	892	0.7	1.08	0	0	2
149	1	31.5	38	0	38	0	3.2	1.7	1.34	15.1	-1.75413	2	124	82	B	1	1	NBNC	0	153	42	0.89	4	0	w	0	A	1	1600	2840	1.775	94.375	40	LC	2	poorly	2	0		0	0	0	310	1634	1.8	1.36	1	0	2
150	1	20.8	38	0	38	0	3.8	0.5	1.09	9.6	-2.6149	1	5	60	A	0	1	C	2	257	8.9	0.96	3	1	b	1	B	2	990	5790	5.84848	96.9697	42.95	CH	1	well	0	0		0	0	1	486	780	1.4	1.25	0	0	2
151	1	24.1	9	1	28	0	3.2	0.2	1.06	27.8	-2.36754	2	99.7	55	A	0	1	NBNC	0	346	8.5	0.92	7	1	b	0	A	1	1730	3100	1.79191	160.694	40.65	CH	1	mod.	1	1	1	1	0	1	518	1700	1.6	1.24	0	0	2
152	1	20.9	27	0	36	0	4.7	0.7	0.98	21.5	-3.28346	1	5.3	19	A	0	1	NBNC	0	75	14.7	0.94	3	0	w	0	A	1	2240	4490	2.00446	95.9821	58.2	CH	1	mod.	1	1	1	1	0	0	504	1945	1.4	1.15	1	0	2
153	1	20.6	12	1	34	0	3.7	0.4	0.98	19.6	-2.59386	2	3	20	A	0	1	C	2	87	17.8	0.94	7.5	1	b	0	A	1	1520	1680	1.10526	128.947	44.6	CH	1	mod.	1	0		0	0	0	305	1325	1.3	1.08	1	0	2
154	2	20.3	1	0	1	0	4.3	0.5	1.02	11.5	-3.0399	1	76.3	225	A	0	0	C	2	460	9.1	0.96	3.5	1	b	1	B	2	790	1460	1.8481	145.57	46.95									0	308	549	1	1.01		0	2
155	1	17.4	1	0	31	0	3.7	0.5	1.08	8.7	-2.5299	2	3.2	57	A	0	1	NBNC	0		25.6	0.95	1.7	0	w	0	A	1	1820	1720	0.945055	47.8022	46.1			mod.	1	0	0	0	0	1	183	100	0.8	1.14	0	0	2
156	1	20.6	22	0	22	0	4.4	0.4	1.02	29.4	-3.18886	1	2.8		A	0	1	NBNC	0	91	5	0.91	1.7	0	w	1	A	1	1480	3440	2.32432	198.649	51.4									0	630	630	0.4	1.07		0	2
157	1	21.7	26	1	22	0	4.3	0.9	1.08	16.4	-2.87142	1	15159	51568	A	0	1	C	2	123	10.8	0.96	12	1	b	1	C	3	1550	2650	1.70968	105.806	50.75	LC	2	mod.	1	1	1	1	0	1	541	1685	0.9	1.19	0	0	2
158	1	23.4	7	1	18	1	3.4	0.4	0.95	17.7	-2.33886	2	93	880	A	0	1	NBNC	0	303	22.2	0.92	7.4	1	b	0	A	1	1360	2170	1.59559	130.147	40.8	NL	0	mod.	1	1	1	1	0	0	266	331	1	1.15	0	0	2
159	1	22	8	1	29	0	4.1	0.4	1.14	20.9	-2.93386	1	3.2	21	A	0	1	C	2	59	14.3	0.96	5.5	1	b	0	B	2	1380	3470	2.51449	151.449	47.9	LC	2	poorly	2	0	0	0	0	0	371	620	0.5	1.06	0	0	2
160	1	24.7	15	0	27	0	3.8	0.7	0.91	21.7	-2.51846	2	3	282	A	0	1	NBNC	0	58	19.5	0.94	7	1	b	0	B	2	2290	3710	1.62009	94.7598	49.45	CH	1	well	0	0	0	0	0	1	516	1500	2.3	1.04	0	0	2
161	1	20.3	28	0	28	0	4	0.9	0.96	26.5	-2.61642	1	966	24	A	0	1	NBNC	0		9.7	0.95	5.8	1	b	0	B	2	1580	4410	2.79114	167.722	47.9	NL	0	mod.	1	0	0	0	0	0	332	910	1.1	0.96	0	0	2
162	1	22.1	1	0	1	0	3.7	0.4	1	21.2	-2.59386	2	4.2	498	A	0	1	NBNC	0	153	13.7	0.94	8	1	b	0	B	2	2000	3670	1.835	106	47			well	0	0	0	0	0	0	346	220	0.6	1.01	0	0	2
163	1	25.4	24	0	24	0	3.2	0.9	1.02	156	-1.93642	2	35	60	A	0	1	C	2	117	41.6	0.8	3.7	0	w	0	A	1	1510	2380	1.57616	1033.11	39.55	CH	1	poorly	2	1	1	1	0	0	289	500	4.7	1	0	0	2
164	1	21	1	0	1	0	4.4	0.4	1.05	219	-3.18886	1	93	18	A	0	1	B	1	54	12.6	0.947	3.5	0	w	1	B	2	1300	3720	2.86154	1684.62	50.5	CH	1	mod.	1	0	0	0	0	0	147	100	0.9	1	0	0	2
165	1	20.5	15	0	21	0	3.6	0.5	1.11	6.4	-2.4449	2	247	85	A	0	1	NBNC	0		36.3	0.91	4.5	1	b	0	A	1	1380	3410	2.47101	46.3768	42.9	CH	1	mod.	1	1	1	1	0	0	191	650	1	1.16	0	0	2
166	1	23.9	10	1	18	0	3.8	0.7	0.91	25.1	-2.51846	2	3	117	A	0	1	C	2		22.1	0.92	3	0	w	0	A	1	2090	4350	2.08134	120.096	48.45					0	0	0	0	0	242	225	1	1.07	1	0	2
167	1	28.1	17	0	17	0	3.5	0.5	1.02	32.4	-2.3599	2	2	2316	A	0	1	NBNC	0	173	6.7	0.9	10	1	b	1	B	2	1270	7170	5.64567	255.118	41.35			well	0	0	0	0	0	1	406	1019			0	0	2
168	1	19.9	2	1	3	0	4.3	0.8	0.99	16.4	-2.90518	1	9.3		A	0	1	NBNC	0	88	13.6	0.93	1.2	0	w	0	0	0	1740	6730	3.86782	248	51.7			mod.	1	0	0	0	0	0	245	0	1	1.03	0	0	2
169	1	15.1	5	0	5	0	4.3	0.6	1.05	16.8	-2.98764	1	3	2670	A	0	1	NBNC	0	43	6.7	0.92	3.5	1	b	1	B	2	1140	1720	1.50877	147.368	48.7			mod.	1	0	0	0	0	0	416	1400	0.8	1.17	0	0	2
170	1	20.7	16	0	16	0	3.9	0.7	0.98	18.9	-2.60346	1	5.8	919	A	0	1	C	2	51	16.5	0.91	6	1	b	0	A	1	1280	1800	1.40625	147.656	45.4			poorly	2	0	0	0	0	1	271	139	1.6	1.09	0	0	2
171	1	22.7	1	1	3	1	3.6	0.7	1.13	17.8	-2.34846	2	37	8903	A	0	1	NBNC	0	73	11.1	0.97	14	1	b	0	C	3	940	4310	4.58511	189.362	40.7			mod.	1	1	3	3	1	1	585	16771	1.4	1.26		0	2
172	1	26.8	6	1	15	0	3.5	0.5	1.08	19.6	-2.3599	2	6	25	A	0	1	NBNC	0	60	15.5	0.91	11	1	b	1	B	2	810	3020	3.7284	241.975	39.05			well	0	0	0	0	0	1	351	3300	0.8	1.23	0	0	2
173	1	21.9	3	0	9	0	3.6	0.9	1.05	16.4	-2.27642	2	6	24	A	0	1	NBNC	0	85	18.2	0.94	0.9	0	w	0	0	0	1100	2690	2.44545	149.091	41.5			mod.	1	0	0	0	0	0	313	400	0.8	1.11	0	0	2
174	1	21.6	2	0	2	0	3.5	1.1	1.1	17.3	-2.1339	2	4	42	A	0	1	C	2	345	16.2	0.96	14	1	b	1	B	2	1020	3750	3.67647	169.608	40.1			mod.	1	1	1	1	0	0	403	971	1	1.15	0	0	2
175	1	21.3	13	0	13	0	4	0.3	1.14	23.5	-2.93132	1	1418	44285	A	0	1	NBNC	0	161	9.5	0.94	15	1	b	0	A	1	1620	3180	1.96296	145.062	48.1	NL	0	mod.	1	0	0	0	0	1	486	3760	1.4	1.24	1	0	2
176	1	18.2	10	0	10	0	3.8	1.1	1.04	18.9	-2.3889	2	1.3	12	A	0	1	B	1	77	8.6	0.92	1.9	0	w	1	A	1	1660	2730	1.64458	113.855	46.3			poorly	2	0	0	0	0	0	157	475	0.8	1.1	1	0	2
177	1	22	1	0	11	0	4.3	1.2	0.99	15.9	-2.78896	1	5	42	A	0	1	NBNC	0	32	11.7	0.97	3	0	w	0	A	1	1650	2530	1.53333	96.3636	51.25	CH	1	well	0	0	0	0	0	0	303	50	1.4	1.11	0	0	2
178	1	23.1	11	0	11	0	3.2	0.6	1.05	53.4	-2.05264	2	3	2559	A	0	1	NBNC	0		3.7	0.97	4	0	w	0	A	1	1500	3440	2.29333	356	39.5			mod.	1	1	1	1	0	1	294	300	0.5	1.05	0	0	2
179	1	21.7	4	1	10	0	4.1	0.6	0.95	19.9	-2.81764	1	4	32	A	0	1	B	1	39	10.5	0.98	2.5	0	w	0	A	1	1050	3010	2.86667	189.52	46.25	NL	0	mod.	1	0	0	0	0	0	224	350	0.9	1.06	0	0	2
180	2	19.3	9	0	9	0	3.5	0.4	0.94	9.4	-2.42386	2	6	242	A	0	0	NBNC	0	625	11.7	0.93	4.5	0	w	0	A	1	900	1160	1.28889	104.444	39.5	CH	1	mod.	1	0	0	0	0	0	211	74	0.7	1.05	1	0	2
181	1	23	7	0	7	0	4.7	0.6	1.09	29.3	-3.32764	1	4	503	A	0	1	C	2	55	8.1	0.95	1.5	0	w	0	0	0	2170	3900	1.79724	135.023	57.85	CH	1	poorly	2	0	0	0	0	0	213	50	0.5	1.15	0	0	2
182	2	26.8	8	0	8	0	4.6	0.6	1.13	114.8	-3.24264	1	5	124	A	0	0	NBNC	0	89	13.2	0.93	5	0	w	0	A	1	1030	6640	6.4466	1114.56	51.15	CH	1	mod.	1	0	0	0	0	0	239	250	1	1.18	0	0	2
183	1	22.9	7	0	7	0	3.6	0.4	1.17	24.4	-2.50886	2	76	27	A	0	1	B	1		10.4	0.98	2.1	0	w	0	A	1	1270	4100	3.22835	192.126	42.35									0	323	420	1.8	1.35	1	0	2
184	1	23.7	7	0	7	0	3.8	0.6	1.03	23	-2.56264	2	13	4258	A	0	1	C	2	996	16.5	0.94	4.5	1	b	0	C	3	1590	5470	3.44025	144.654	45.95	CH	1	poorly	2	1	3	3	0	1	458	1220	0.6	1.1	0	0	2
185	1	29.3	7	0	7	0	4.5	0.8	0.92	13.5	-3.07518	1	6	73	A	0	1	NBNC	0	57	16.8	0.92	10	1	b	0	A	1	1170	1710	1.46154	115.385	50.85	CH	1	mod.	1	0	0	0	0	0	525	3550	1.1	1.09	0	0	2
186	1	24.9	3	0	3	0	4	0.6	0.94	23.9	-2.73264	1	2	34	A	0	1	NBNC	0	40	1.4	0.97	2.5	0	w	0	A	1	1260	5200	4.12698	189.683	46.3									0	155	0	0.5	1.08	0	0	2
187	2	25.8	6	0	6	0	3.9	1	1.25	8.4	-2.50122	2	5	24	A	0	0	B	1	292	29.7	0.84	4	0	w	0	A	1	1120	2240	2	75	44.6									0	206	1500	1.2	1.25	0	0	2
188	1	21.5	7	0	7	0	4.2	0.9	1.06	4.1	-2.78642	1	4	35	A	0	1	C	2	58	25.9	0.89	3.6	0	w	0	A	1	1090	1150	1.05505	37.6147	47.45	LC	2	mod.	1	0	0	0	0	0	270	200	0.6	1.09	1	0	2
189	2	24	6	0	6	0	4.7	1.1	1.2	10.2	-3.1539	1	10	20	A	0	0	C	2	1540	11	0.93	3	0	w	0	A	1	580	1040	1.7931	175.862	49.9	LC	2							0	373	820	2.4	1.32	0	0	2
[truncated: 15 more columns]
